# Supplementary material for: Methodology of generation of CFD meshes and 4D shape reconstruction of coronary arteries from patient-specific dynamic CT
Source: Sci Rep. 2024 Jan 25;14:2201. doi: 10.1038/s41598-024-52398-5 (PMC10811335; doi:10.1038/s41598-024-52398-5)
Supplement: Supplementary file 1 — Supplementary Information. [file 41598_2024_52398_MOESM1_ESM.zip]

Archive with 11 entries (11 files):
- LCA_stl_walls_heart_cycle_020_percent.stl
- LCA_stl_walls_heart_cycle_070_percent.stl
- LCA_stl_walls_heart_cycle_060_percent.stl
- LCA_stl_walls_heart_cycle_010_percent.stl
- LCA_stl_walls_heart_cycle_080_percent.stl
- LCA_stl_walls_heart_cycle_040_percent.stl
- LCA_stl_walls_heart_cycle_030_percent.stl
- LCA_stl_walls_heart_cycle_050_percent.stl
- LCA_stl_walls_heart_cycle_100_percent.stl
- LCA_stl_walls_heart_cycle_090_percent.stl
- LCA_animation_walls_mesh_full_heart_cycle.mp4
